# Supplementary material for: Isolation and Bioassay of Linear Veraguamides from a Marine Cyanobacterium (Okeania sp.)
Source: Molecules. 2025 Feb 4;30(3):680. doi: 10.3390/molecules30030680 (PMC11819893; doi:10.3390/molecules30030680)
Supplement: Supplementary file 1 [file molecules-30-00680-s001.zip]

Archive with 1 entries (1 files):
- molecules-3392336-supplementary.pdf
